# Supplementary material for: Exploring the mechanism of Shuangyu Granule in regulating immune-inflammatory responses in influenza through UPLC-Orbitrap-MS/MS, GC-MS, and network target analysis
Source: PLoS One. 2026 Jul 27;21(7):e0353259. doi: 10.1371/journal.pone.0353259 (PMC13405112; doi:10.1371/journal.pone.0353259)
Supplement: S5 Table — (XLSX) [file pone.0353259.s005.xlsx]

## Sheet: RAW264.7_DUSP6
Reference gene					Target gene
Sample Name	Target Name	CT Value	Mean Ct value of the reference gene		Sample Name	Target Name	CT Value	ΔCt = Ct (target gene) − mean Ct (reference gene)	Mean	ΔΔCt = ΔCt (target) − ΔCt (control)	2^(-ΔΔCT)
Control	RPS18	16.329	16.3343		Control	DUSP6	21.313	4.97867	5.03767	-0.059	1.04174
Control	RPS18	16.341			Control	DUSP6	21.407	5.07267		0.035	0.976032
Control	RPS18	16.333			Control	DUSP6	21.396	5.06167		0.024	0.983502
Model	RPS18	15.943	15.921		Model	DUSP6	19.422	3.501		-1.53667	2.90123
Model	RPS18	15.899			Model	DUSP6	19.343	3.422		-1.61567	3.06453
Model	RPS18	15.921			Model	DUSP6	19.237	3.316		-1.72167	3.29817
Calycosin	RPS18	16.013	16.011		Calycosin	DUSP6	20.539	4.528		-0.509667	1.42372
Calycosin	RPS18	16.022			Calycosin	DUSP6	20.656	4.645		-0.392667	1.31282
Calycosin	RPS18	15.998			Calycosin	DUSP6	20.48	4.469		-0.568667	1.48315
Loganic acid	RPS18	16.033	16.008		Loganic acid	DUSP6	19.973	3.965		-1.07267	2.10332
Loganic acid	RPS18	15.989			Loganic acid	DUSP6	19.951	3.943		-1.09467	2.13564
Loganic acid	RPS18	16.002			Loganic acid	DUSP6	19.888	3.88		-1.15767	2.23096
8-Epi loganic acid	RPS18	15.907	15.9013		8-Epi loganic acid	DUSP6	19.711	3.80967		-1.228	2.34242
8-Epi loganic acid	RPS18	15.898			8-Epi loganic acid	DUSP6	19.815	3.91367		-1.124	2.1795
8-Epi loganic acid	RPS18	15.899			8-Epi loganic acid	DUSP6	19.75	3.84867		-1.189	2.27995
Atractylodin	RPS18	15.909	15.906		Atractylodin	DUSP6	19.984	4.078		-0.959667	1.94486
Atractylodin	RPS18	15.912			Atractylodin	DUSP6	20.137	4.231		-0.806667	1.74917
Atractylodin	RPS18	15.897			Atractylodin	DUSP6	20	4.094		-0.943667	1.92341
Cineole	RPS18	16.095	16.093		Cineole	DUSP6	20.388	4.295		-0.742667	1.67327
Cineole	RPS18	16.082			Cineole	DUSP6	20.426	4.333		-0.704667	1.62977
Cineole	RPS18	16.102			Cineole	DUSP6	20.371	4.278		-0.759667	1.6931
							Calycosin	Loganic acid	8-Epi loganic acid	Atractylodin	Cineole
					Control	Model	5	7	8	18	20
					Control	Model	Calycosin	Loganic acid	8-Epi loganic acid	Atractylodin	Cineole
					1.04174	2.90123	1.42372	2.10332	2.34242	1.94486	1.67327
					0.976032	3.06453	1.31282	2.13564	2.1795	1.74917	1.62977
					0.983502	3.29817	1.48315	2.23096	2.27995	1.92341	1.6931

## Sheet: RAW264.7_NOD2_MARK
Reference gene					Secoxyloganin
Sample Name	Target Name	CT Value	Mean Ct value of the reference gene		Sample Name	Target Name	CT Value	ΔCt = Ct (target gene) − mean Ct (reference gene)	Mean	ΔΔCt = ΔCt (target) − ΔCt (control)	2^(-ΔΔCT)
Control	RPS18	16.329	16.3343		Control	NOD2	23.444	7.10967	7.175	-0.0653333	1.04633
Control	RPS18	16.341			Control	NOD2	23.548	7.21367		0.0386667	0.973554
Control	RPS18	16.333			Control	NOD2	23.536	7.20167		0.0266667	0.981686
Model	RPS18	15.943	15.921		Model	NOD2	21.364	5.443		-1.732	3.32188
Model	RPS18	15.899			Model	NOD2	21.277	5.356		-1.819	3.52837
Model	RPS18	15.921			Model	NOD2	21.161	5.24		-1.935	3.82378
Secoxyloganin	RPS18	15.733	15.851		Secoxyloganin	NOD2	22.293	6.442		-0.733	1.66209
Secoxyloganin	RPS18	15.922			Secoxyloganin	NOD2	22.321	6.47		-0.705	1.63014
Secoxyloganin	RPS18	15.898			Secoxyloganin	NOD2	22.128	6.277		-0.898	1.86348
Reference gene					Secoxyloganin
Sample Name	Target Name	CT Value	Mean Ct value of the reference gene		Sample Name	Target Name	CT Value	ΔCt = Ct (target gene) − mean Ct (reference gene)	Mean	ΔΔCt = ΔCt (target) − ΔCt (control)	2^(-ΔΔCT)
Control	RPS18	16.329	16.3343		Control	MAPKAPK2	21.1	4.76567	4.824	-2.40933	5.31229
Control	RPS18	16.341			Control	MAPKAPK2	21.193	4.85867		-2.31633	4.98065
Control	RPS18	16.333			Control	MAPKAPK2	21.182	4.84767		-2.32733	5.01877
Model	RPS18	15.943	15.921		Model	MAPKAPK2	19.228	3.307		-3.868	14.601
Model	RPS18	15.899			Model	MAPKAPK2	19.15	3.229		-3.946	15.4122
Model	RPS18	15.921			Model	MAPKAPK2	19.044	3.123		-4.052	16.5872
Paeoniflorin	RPS18	15.812	15.7873		Paeoniflorin	MAPKAPK2	20.063	4.212		-2.963	7.79744
Paeoniflorin	RPS18	15.702			Paeoniflorin	MAPKAPK2	20.089	4.238		-2.937	7.65817
Paeoniflorin	RPS18	15.848			Paeoniflorin	MAPKAPK2	19.915	4.064		-3.111	8.63981
Cineole	RPS18	16.095	16.093		Cineole	MAPKAPK2	19.861	3.768		-3.407	10.6074
Cineole	RPS18	16.082			Cineole	MAPKAPK2	19.986	3.893		-3.282	9.72703
Cineole	RPS18	16.102			Cineole	MAPKAPK2	19.718	3.625		-3.55	11.7127
		15	20		Control	Model	9
Control	Model	Paeoniflorin	Cineole		Control	Model	Secoxyloganin
5.31229	14.601	7.79744	10.6074		1.04633	3.32188	1.66209
4.98065	15.4122	7.65817	9.72703		0.973554	3.52837	1.63014
5.01877	16.5872	8.63981	11.7127		0.981686	3.82378	1.86348

## Sheet: BMDM_DUSP6
Reference gene					Target gene
Sample Name	Target Name	CT Value	Mean Ct value of the reference gene		Sample Name	Target Name	CT Value	ΔCt = Ct (target gene) − mean Ct (reference gene)	Mean	ΔΔCt = ΔCt (target) − ΔCt (control)	2^(-ΔΔCT)
Control	RPS18	15.185	15.1737		Control	DUSP6	17.232	2.05833	2.07967	-0.0213333	1.0149
Control	RPS18	15.177			Control	DUSP6	17.364	2.19033		0.110667	0.92616
Control	RPS18	15.159			Control	DUSP6	17.164	1.99033		-0.0893333	1.06388
Model	RPS18	15.045	15.0477		Model	DUSP6	16.003	0.955333		-1.12433	2.18001
Model	RPS18	15.074			Model	DUSP6	15.97	0.922333		-1.15733	2.23045
Model	RPS18	15.024			Model	DUSP6	15.85	0.802333		-1.27733	2.42391
Calycosin	RPS18	14.852	14.877		Calycosin	DUSP6	16.746	1.869		-0.210667	1.15722
Calycosin	RPS18	14.901			Calycosin	DUSP6	16.786	1.909		-0.170667	1.12558
Calycosin	RPS18	14.878			Calycosin	DUSP6	16.777	1.9		-0.179667	1.13262
Loganic acid	RPS18	14.91	14.8867		Loganic acid	DUSP6	16.285	1.39833		-0.681333	1.60362
Loganic acid	RPS18	14.869			Loganic acid	DUSP6	16.189	1.30233		-0.777333	1.71396
Loganic acid	RPS18	14.881			Loganic acid	DUSP6	16.138	1.25133		-0.828333	1.77563
8-Epi loganic acid	RPS18	15.111	15.136		8-Epi loganic acid	DUSP6	16.29	1.154		-0.925667	1.89956
8-Epi loganic acid	RPS18	15.153			8-Epi loganic acid	DUSP6	16.327	1.191		-0.888667	1.85146
8-Epi loganic acid	RPS18	15.144			8-Epi loganic acid	DUSP6	16.306	1.17		-0.909667	1.87861
Atractylodin	RPS18	15.135	15.14		Atractylodin	DUSP6	16.466	1.326		-0.753667	1.68607
Atractylodin	RPS18	15.164			Atractylodin	DUSP6	16.514	1.374		-0.705667	1.6309
Atractylodin	RPS18	15.121			Atractylodin	DUSP6	16.534	1.394		-0.685667	1.60845
Cineole	RPS18	14.968	14.9627		Cineole	DUSP6	16.962	1.99933		-0.0803333	1.05726
Cineole	RPS18	14.946			Cineole	DUSP6	16.994	2.03133		-0.0483333	1.03407
Cineole	RPS18	14.974			Cineole	DUSP6	17.028	2.06533		-0.0143333	1.00998
							Calycosin	Loganic acid	8-Epi loganic acid	Atractylodin	Cineole
					Control	Model	5	7	8	18	20
					Control	Model	Calycosin	Loganic acid	8-Epi loganic acid	Atractylodin	Cineole
					1.0149	2.17971	1.15706	1.6034	1.90009	1.68561	1.05697
					0.92616	2.22983	1.12542	1.7142	1.85121	1.63135	1.03378
					1.06388	2.42323	1.13278	1.77588	1.87913	1.60889	1.00998

## Sheet: BMDM_NOD2_MAPK
Reference gene					Secoxyloganin
Sample Name	Target Name	CT Value	Mean Ct value of the reference gene		Sample Name	Target Name	CT Value	ΔCt = Ct (target gene) − mean Ct (reference gene)	Mean	ΔΔCt = ΔCt (target) − ΔCt (control)	2^(-ΔΔCT)
Control	RPS18	16.669	16.6683		Control	NOD2	22.753	6.08467	6.14033	-0.0556667	1.03934
Control	RPS18	16.677			Control	NOD2	22.846	6.17767		0.0373333	0.974454
Control	RPS18	16.659			Control	NOD2	22.827	6.15867		0.0183333	0.987373
Model	RPS18	16.431	16.4047		Model	NOD2	20.902	4.49733		-1.643	3.12315
Model	RPS18	16.385			Model	NOD2	20.855	4.45033		-1.69	3.22657
Model	RPS18	16.398			Model	NOD2	20.737	4.33233		-1.808	3.50157
Secoxyloganin	RPS18	15.438	15.5413		Secoxyloganin	NOD2	20.587	5.04567		-1.09467	2.13564
Secoxyloganin	RPS18	15.603			Secoxyloganin	NOD2	20.699	5.15767		-0.982667	1.97611
Secoxyloganin	RPS18	15.583			Secoxyloganin	NOD2	20.708	5.16667		-0.973667	1.96383
Reference gene					Secoxyloganin
Sample Name	Target Name	CT Value	Mean Ct value of the reference gene		Sample Name	Target Name	CT Value	ΔCt = Ct (target gene) − mean Ct (reference gene)	Mean	ΔΔCt = ΔCt (target) − ΔCt (control)	2^(-ΔΔCT)
Control	RPS18	16.669	16.6683		Control	MAPKAPK2	20.253	3.58467	3.642	-2.55567	5.87939
Control	RPS18	16.677			Control	MAPKAPK2	20.346	3.67767		-2.46267	5.51235
Control	RPS18	16.659			Control	MAPKAPK2	20.332	3.66367		-2.47667	5.5661
Model	RPS18	16.431	16.4047		Model	MAPKAPK2	18.657	2.25233		-3.888	14.8049
Model	RPS18	16.385			Model	MAPKAPK2	18.576	2.17133		-3.969	15.6599
Model	RPS18	16.398			Model	MAPKAPK2	18.473	2.06833		-4.072	16.8188
Paeoniflorin	RPS18	15.663	15.6393		Paeoniflorin	MAPKAPK2	18.362	2.82067		-3.31967	9.98434
Paeoniflorin	RPS18	15.574			Paeoniflorin	MAPKAPK2	18.486	2.94467		-3.19567	9.16203
Paeoniflorin	RPS18	15.681			Paeoniflorin	MAPKAPK2	18.419	2.87767		-3.26267	9.59755
Cineole	RPS18	15.671	15.6403		Cineole	MAPKAPK2	18.371	2.73067		-3.40967	10.627
Cineole	RPS18	15.614			Cineole	MAPKAPK2	18.386	2.74567		-3.39467	10.5171
Cineole	RPS18	15.636			Cineole	MAPKAPK2	18.228	2.58767		-3.55267	11.7344
		15	20		Control	Model	9
Control	Model	Paeoniflorin	Cineole		Control	Model	Secoxyloganin
5.87939	14.8049	9.98434	10.627		1.03934	3.12315	2.13564
5.51235	15.6599	9.16203	10.5171		0.974454	3.22657	1.97611
5.5661	16.8188	9.59755	11.7344		0.987373	3.50157	1.96383
