# Supplementary material for: Exploring the mechanism of Shuangyu Granule in regulating immune-inflammatory responses in influenza through UPLC-Orbitrap-MS/MS, GC-MS, and network target analysis
Source: PLoS One. 2026 Jul 27;21(7):e0353259. doi: 10.1371/journal.pone.0353259 (PMC13405112; doi:10.1371/journal.pone.0353259)
Supplement: S6 Table — (XLSX) [file pone.0353259.s006.xlsx]

## Sheet: IL-6_RAW264.7
IL-6 OD value (measured after 10-fold dilution)		Control	Model	Calycosin	Loganic acid	8-Epi loganic acid	Atractylodin	Cineole	Secoxyloganin	Paeoniflorin	Standard
	OD	0.0708	0.1182	0.1015	0.098	0.0899	0.0878	0.0961	0.0813	0.0834	500	2.013
		0.0712	0.119	0.1037	0.0983	0.0899	0.0884	0.0953	0.0818	0.0837	250	1.031
		0.0715	0.119	0.1056	0.0987	0.0903	0.0891	0.0971	0.0822	0.0841	125	0.5449
											62.5	0.3112
		21.7949	143.333	100.513	91.5385	70.7692	65.3846	86.6667	48.7179	54.1026	31.25	0.2121
		22.8205	145.385	106.154	92.3077	70.7692	66.9231	84.6154	50	54.8718	15.625	0.1007
		23.5897	145.385	111.026	93.3333	71.7949	68.7179	89.2308	51.0256	55.8974	7.8125	0.0727
	Average	22.735	144.701	105.897	92.3932	71.1111	67.0085	86.8376	49.9145	54.9573	0	0.079
		Control	Model	Calycosin	Loganic acid	8-Epi loganic acid	Atractylodin	Cineole	Secoxyloganin	Paeoniflorin	Standard
	OD	0.0795	0.1339	0.1072	0.1107	0.0935	0.1026	0.1093	0.0895	0.0985	500	2.024
		0.0811	0.1358	0.1076	0.1107	0.0943	0.0994	0.1065	0.088	0.0961	250	1.056
		0.0817	0.1367	0.1107	0.1187	0.0941	0.1023	0.1108	0.0932	0.0958	125	0.5537
											62.5	0.3189
		21.7949	161.282	92.8205	101.795	57.6923	81.0256	98.2051	47.4359	70.5128	31.25	0.2301
		25.8974	166.154	93.8462	101.795	59.7436	72.8205	91.0256	43.5897	64.359	15.625	0.101
		27.4359	168.462	101.795	122.308	59.2308	80.2564	102.051	56.9231	63.5897	7.8125	0.0852
	Average	25.0427	165.299	96.1538	108.632	58.8889	78.0342	97.094	49.3162	66.1538	0	0.0811
		Control	Model	Calycosin	Loganic acid	8-Epi loganic acid	Atractylodin	Cineole	Secoxyloganin	Paeoniflorin	Standard
	OD	0.089	0.1407	0.1196	0.1166	0.0986	0.0982	0.1175	0.0981	0.1061	500	2.081
		0.0887	0.1433	0.1195	0.1173	0.0991	0.0986	0.1174	0.0958	0.1072	250	1.093
		0.0913	0.1422	0.1206	0.1208	0.1093	0.1025	0.1225	0.0973	0.1121	125	0.5761
											62.5	0.3244
		35	164.25	111.5	104	59	58	106.25	57.75	77.75	31.25	0.2401
		34.25	170.75	111.25	105.75	60.25	59	106	52	80.5	15.625	0.1062
		40.75	168	114	114.5	85.75	68.75	118.75	55.75	92.75	7.8125	0.0901
	Average	36.6667	167.667	112.25	108.083	68.3333	61.9167	110.333	55.1667	83.6667	0	0.0825
		Control	Model	Calycosin	Loganic acid	8-Epi loganic acid	Atractylodin	Cineole	Secoxyloganin	Paeoniflorin
		22.735	144.701	105.897	92.3932	71.1111	67.0085	86.8376	49.9145	54.9573
		25.0427	165.299	96.1538	108.632	58.8889	78.0342	97.094	49.3162	66.1538
		36.6667	167.667	112.25	108.083	68.3333	61.9167	110.333	55.1667	83.6667

## Sheet: TNF_RAW264.7
TNF-α OD value (measured after 20-fold dilution)		Control	Model	Calycosin	Loganic acid	8-Epi loganic acid	Atractylodin	Cineole	Secoxyloganin	Paeoniflorin	Standard
	OD	0.1464	0.7738	0.5251	0.4805	0.4431	0.4326	0.4378	0.3558	0.3597	1000	5.1302
		0.1573	0.7756	0.5458	0.5046	0.4407	0.4346	0.4343	0.3562	0.3634	500	2.6274
		0.1507	0.7831	0.5396	0.5032	0.4507	0.4421	0.4468	0.3603	0.3768	250	1.3757
											125	0.7567
		75.2	2584.8	1590	1411.6	1262	1220	1240.8	912.8	928.4	62.5	0.4398
		118.8	2592	1672.8	1508	1252.4	1228	1226.8	914.4	943.2	31.25	0.281
		92.4	2622	1648	1502.4	1292.4	1258	1276.8	930.8	996.8	15.625	0.2496
	Average	95.4667	2599.6	1636.93	1474	1268.93	1235.33	1248.13	919.333	956.133	0	0.087
		Control	Model	Calycosin	Loganic acid	8-Epi loganic acid	Atractylodin	Cineole	Secoxyloganin	Paeoniflorin	Standard
	OD	0.1705	0.809	0.5602	0.5186	0.4994	0.5078	0.482	0.378	0.4151	1000	5.3643
		0.1727	0.8246	0.5667	0.5296	0.5262	0.5222	0.5025	0.3922	0.4326	500	2.7512
		0.1803	0.8117	0.5706	0.5287	0.5193	0.5207	0.5063	0.3886	0.4297	250	1.4316
											125	0.7893
		140.769	2596.54	1639.62	1479.62	1405.77	1438.08	1338.85	938.846	1081.54	62.5	0.4581
		149.231	2656.54	1664.62	1521.92	1508.85	1493.46	1417.69	993.462	1148.85	31.25	0.3004
		178.462	2606.92	1679.62	1518.46	1482.31	1487.69	1432.31	979.615	1137.69	15.625	0.2632
	Average	156.154	2620	1661.28	1506.67	1465.64	1473.08	1396.28	970.641	1122.69	0	0.0911
		Control	Model	Calycosin	Loganic acid	8-Epi loganic acid	Atractylodin	Cineole	Secoxyloganin	Paeoniflorin	Standard
	OD	0.1838	0.9419	0.6814	0.5948	0.5915	0.5862	0.5894	0.4308	0.4637	1000	5.5564
		0.1925	0.952	0.6871	0.5986	0.5933	0.5833	0.5828	0.4338	0.4734	500	2.8501
		0.1933	0.9604	0.6932	0.6027	0.6035	0.5905	0.5921	0.4407	0.4782	250	1.4973
											125	0.8311
		145.185	2952.96	1988.15	1667.41	1655.19	1635.56	1647.41	1060	1181.85	62.5	0.4813
		177.407	2990.37	2009.26	1681.48	1661.85	1624.81	1622.96	1071.11	1217.78	31.25	0.3112
		180.37	3021.48	2031.85	1696.67	1699.63	1651.48	1657.41	1096.67	1235.56	15.625	0.2758
	Average	167.654	2988.27	2009.75	1681.85	1672.22	1637.28	1642.59	1075.93	1211.73	0	0.0951
		Control	Model	Calycosin	Loganic acid	8-Epi loganic acid	Atractylodin	Cineole	Secoxyloganin	Paeoniflorin
		95.4667	2599.6	1636.93	1474	1268.93	1235.33	1248.13	919.333	956.133
		156.154	2620	1661.28	1506.67	1465.64	1473.08	1396.28	970.641	1122.69
		167.654	2988.27	2009.75	1681.85	1672.22	1637.28	1642.59	1075.93	1211.73

## Sheet: IL-6_BMDM
IL-6 OD value (measured after 10-fold dilution)		Control	Model	Calycosin	Loganic acid	8-Epi loganic acid	Atractylodin	Cineole	Secoxyloganin	Paeoniflorin	Standard
	OD	0.0608	0.1019	0.088	0.0832	0.0741	0.0726	0.0815	0.067	0.072	500	1.873
		0.0612	0.1032	0.09	0.0839	0.0769	0.0768	0.0815	0.0738	0.0763	250	0.961
		0.0612	0.1033	0.0908	0.0847	0.0792	0.0791	0.0821	0.0752	0.0786	125	0.509
											62.5	0.294
		15.5556	129.722	91.1111	77.7778	52.5	48.3333	73.0556	32.7778	46.6667	31.25	0.191
		16.6667	133.333	96.6667	79.7222	60.2778	60	73.0556	51.6667	58.6111	15.625	0.087
		16.6667	133.611	98.8889	81.9444	66.6667	66.3889	74.7222	55.5556	65	7.8125	0.063
	Average	16.2963	132.222	95.5556	79.8148	59.8148	58.2407	73.6111	46.6667	56.7593	0	0.071
		Control	Model	Calycosin	Loganic acid	8-Epi loganic acid	Atractylodin	Cineole	Secoxyloganin	Paeoniflorin	Standard
		0.0619	0.104	0.091	0.0864	0.0796	0.0807	0.0837	0.0758	0.0816	500	1.7813
		0.063	0.1063	0.0927	0.0889	0.08	0.081	0.084	0.076	0.0825	250	0.9228
		0.065	0.1092	0.0956	0.0933	0.0809	0.0851	0.0852	0.0796	0.0826	125	0.4907
											62.5	0.2833
		14.5714	134.857	97.7143	84.5714	65.1429	68.2857	76.8571	54.2857	70.8571	31.25	0.1928
		17.7143	141.429	102.571	91.7143	66.2857	69.1429	77.7143	54.8571	73.4286	15.625	0.0835
		23.4286	149.714	110.857	104.286	68.8571	80.8571	81.1429	65.1429	73.7143	7.8125	0.0601
	Average	18.5714	142	103.714	93.5238	66.7619	72.7619	78.5714	58.0952	72.6667	0	0.0684
		Control	Model	Calycosin	Loganic acid	8-Epi loganic acid	Atractylodin	Cineole	Secoxyloganin	Paeoniflorin	Standard
	OD	0.065	0.1201	0.101	0.0993	0.0833	0.0851	0.0879	0.0814	0.0843	500	1.9803
		0.0662	0.1207	0.1016	0.1	0.084	0.0851	0.0896	0.0827	0.0859	250	1.0117
		0.0675	0.1225	0.1037	0.102	0.085	0.0868	0.0914	0.0844	0.0867	125	0.5356
											62.5	0.3127
		19.4737	164.474	114.211	109.737	67.6316	72.3684	79.7368	62.6316	70.2632	31.25	0.2019
		22.6316	166.053	115.789	111.579	69.4737	72.3684	84.2105	66.0526	74.4737	15.625	0.1018
		26.0526	170.789	121.316	116.842	72.1053	76.8421	88.9474	70.5263	76.5789	7.8125	0.0677
	Average	22.7193	167.105	117.105	112.719	69.7368	73.8596	84.2982	66.4035	73.7719	0	0.0618
		Control	Model	Calycosin	Loganic acid	8-Epi loganic acid	Atractylodin	Cineole	Secoxyloganin	Paeoniflorin
		16.2963	132.222	95.5556	79.8148	59.8148	58.2407	73.6111	46.6667	56.7593
		18.5714	142	103.714	93.5238	66.7619	72.7619	78.5714	58.0952	72.6667
		22.7193	167.105	117.105	112.719	69.7368	73.8596	84.2982	66.4035	73.7719

## Sheet: TNF-α_BMDM】
TNF-α OD value (measured after 20-fold dilution)		Control	Model	Calycosin	Loganic acid	8-Epi loganic acid	Atractylodin	Cineole	Secoxyloganin	Paeoniflorin	Standard
	OD	0.2473	0.55709	0.4826	0.4587	0.4193	0.4066	0.4104	0.3503	0.3654	1000	3.951
		0.2534	0.58889	0.4842	0.4705	0.4477	0.4533	0.4375	0.3684	0.3847	500	2.382
		0.2607	0.5933	0.4936	0.4778	0.4476	0.4321	0.4267	0.3617	0.3722	250	1.251
											125	0.688
		326.154	1914.82	1532.82	1410.26	1208.21	1143.08	1162.56	854.359	931.795	62.5	0.401
		357.436	2077.9	1541.03	1470.77	1353.85	1382.56	1301.54	947.179	1030.77	31.25	0.253
		394.872	2100.51	1589.23	1508.21	1353.33	1273.85	1246.15	912.821	966.667	15.625	0.225
	Average	359.487	2031.08	1554.36	1463.08	1305.13	1266.5	1236.75	904.786	976.41	0	0.077
		Control	Model	Calycosin	Loganic acid	8-Epi loganic acid	Atractylodin	Cineole	Secoxyloganin	Paeoniflorin	Standard
	OD	0.2638	0.61229	0.4941	0.4851	0.4612	0.4543	0.4458	0.3953	0.401	1000	4.1896
		0.2727	0.62789	0.5355	0.4958	0.4712	0.4808	0.4692	0.398	0.4204	500	2.4333
		0.2733	0.6301	0.5299	0.4921	0.4718	0.4798	0.4603	0.4022	0.4287	250	1.3882
											125	0.7453
		295.61	1995.56	1419.02	1375.12	1258.54	1224.88	1183.41	937.073	964.878	62.5	0.4291
		339.024	2071.66	1620.98	1427.32	1307.32	1354.15	1297.56	950.244	1059.51	31.25	0.2705
		341.951	2082.44	1593.66	1409.27	1310.24	1349.27	1254.15	970.732	1100	15.625	0.2471
	Average	325.528	2049.89	1544.55	1403.9	1292.03	1309.43	1245.04	952.683	1041.46	0	0.0823
		Control	Model	Calycosin	Loganic acid	8-Epi loganic acid	Atractylodin	Cineole	Secoxyloganin	Paeoniflorin	Standard
	OD	0.2735	0.64519	0.554	0.4989	0.4965	0.5122	0.4861	0.415	0.471	1000	4.2388
		0.2833	0.69529	0.5566	0.5224	0.5213	0.5413	0.4887	0.4378	0.4824	500	2.4031
		0.2903	0.6811	0.5603	0.5321	0.5117	0.5301	0.4921	0.4302	0.4782	250	1.4201
											125	0.7742
		288.78	2101.9	1657.07	1388.29	1376.59	1453.17	1325.85	979.024	1252.2	62.5	0.4903
		336.585	2346.29	1669.76	1502.93	1497.56	1595.12	1338.54	1090.24	1307.8	31.25	0.2762
		370.732	2277.07	1687.8	1550.24	1450.73	1540.49	1355.12	1053.17	1287.32	15.625	0.242
	Average	332.033	2241.76	1671.54	1480.49	1441.63	1529.59	1339.84	1040.81	1282.44	0	0.0707
		Control	Model	Calycosin	Loganic acid	8-Epi loganic acid	Atractylodin	Cineole	Secoxyloganin	Paeoniflorin
		359.487	2031.08	1554.36	1463.08	1305.13	1266.5	1236.75	904.786	976.41
		325.528	2049.89	1544.55	1403.9	1292.03	1309.43	1245.04	952.683	1041.46
		332.033	2241.76	1671.54	1480.49	1441.63	1529.59	1339.84	1040.81	1282.44

## Sheet: NO_BMDM
		Control	Model	Calycosin	Loganic acid	8-Epi loganic acid	Atractylodin	Cineole	Secoxyloganin	Paeoniflorin	Standard
NO OD	OD	0.0777	0.1196	0.1077	0.1051	0.0982	0.0907	0.1092	0.1042	0.1076	100	1.065
		0.0784	0.1231	0.1083	0.107	0.0984	0.0908	0.1121	0.1057	0.1091	60	0.676
		0.0857	0.1234	0.1116	0.1091	0.102	0.0943	0.1129	0.1078	0.1117	40	0.478
											20	0.281
		0.141414	4.37374	3.17172	2.90909	2.21212	1.45455	3.32323	2.81818	3.16162	10	0.176
		0.212121	4.72727	3.23232	3.10101	2.23232	1.46465	3.61616	2.9697	3.31313	5	0.124
		0.949495	4.75758	3.56566	3.31313	2.59596	1.81818	3.69697	3.18182	3.57576	2.5	0.098
	Average	0.434343	4.61953	3.32323	3.10774	2.3468	1.57912	3.54545	2.9899	3.35017	0	0.072
	OD	Control	Model	Calycosin	Loganic acid	8-Epi loganic acid	Atractylodin	Cineole	Secoxyloganin	Paeoniflorin	Standard
		0.0886	0.1298	0.1169	0.1141	0.1066	0.0986	0.1186	0.1148	0.1173	100	1.1203
		0.0897	0.1307	0.1176	0.116	0.1067	0.099	0.1188	0.1148	0.1185	60	0.7125
		0.0998	0.1311	0.119	0.1173	0.1077	0.0998	0.1201	0.115	0.1187	40	0.5032
											20	0.3048
		0.144231	4.10577	2.86538	2.59615	1.875	1.10577	3.02885	2.66346	2.90385	10	0.1887
		0.25	4.19231	2.93269	2.77885	1.88462	1.14423	3.04808	2.66346	3.01923	5	0.1387
		1.22115	4.23077	3.06731	2.90385	1.98077	1.22115	3.17308	2.68269	3.03846	2.5	0.1126
	Average	0.538462	4.17628	2.95513	2.75962	1.91346	1.15705	3.08333	2.66987	2.98718	0	0.0795
		Control	Model	Calycosin	Loganic acid	8-Epi loganic acid	Atractylodin	Cineole	Secoxyloganin	Paeoniflorin	Standard
		0.0803	0.1142	0.1066	0.1029	0.0956	0.0886	0.1046	0.0911	0.1021	100	0.9993
		0.0811	0.1178	0.1069	0.103	0.0962	0.0892	0.1038	0.0911	0.1031	60	0.6302
		0.0815	0.1197	0.1118	0.107	0.0974	0.0904	0.1047	0.1061	0.103	40	0.4531
											20	0.2678
		0.935484	4.58065	3.76344	3.36559	2.58065	1.82796	3.54839	2.09677	3.27957	10	0.1697
		1.02151	4.96774	3.7957	3.37634	2.64516	1.89247	3.46237	2.09677	3.3871	5	0.1067
		1.06452	5.17204	4.32258	3.80645	2.77419	2.02151	3.55914	3.70968	3.37634	2.5	0.0918
	Average	1.00717	4.90681	3.96057	3.51613	2.66667	1.91398	3.5233	2.63441	3.34767	0	0.0687
		Control	Model	Calycosin	Loganic acid	8-Epi loganic acid	Atractylodin	Cineole	Secoxyloganin	Paeoniflorin
		0.434343	4.61953	3.32323	3.10774	2.3468	1.57912	3.54545	2.9899	3.35017
		0.538462	4.17628	2.95513	2.75962	1.91346	1.15705	3.08333	2.66987	2.98718
		1.00717	4.90681	3.96057	3.51613	2.66667	1.91398	3.5233	2.63441	3.34767

## Sheet: IL-8_BMDM
IL-8 OD value (measured after 10-fold dilution)		Control	Model	Calycosin	Loganic acid	8-Epi loganic acid	Atractylodin	Cineole	Secoxyloganin	Paeoniflorin	Standard
		0.0491	0.1793	0.1421	0.1097	0.1097	0.1009	0.1193	0.0978	0.1091	500	2.286
		0.0506	0.1796	0.1484	0.1112	0.1107	0.1052	0.1204	0.0995	0.1111	250	1.169
		0.0617	0.1801	0.1503	0.1145	0.1118	0.1065	0.1241	0.1025	0.1137	125	0.571
											62.5	0.313
		4.88889	294.222	211.556	139.556	139.556	120	160.889	113.111	138.222	31.25	0.212
		8.22222	294.889	225.556	142.889	141.778	129.556	163.333	116.889	142.667	15.625	0.115
		32.8889	296	229.778	150.222	144.222	132.444	171.556	123.556	148.444	7.8125	0.083
	Average	15.3333	295.037	222.296	144.222	141.852	127.333	165.259	117.852	143.111	0	0.058
		Control	Model	Calycosin	Loganic acid	8-Epi loganic acid	Atractylodin	Cineole	Secoxyloganin	Paeoniflorin	Standard
		0.0622	0.1842	0.1528	0.1152	0.1141	0.1084	0.1302	0.1026	0.1144	500	2.4673
		0.0623	0.185	0.1551	0.1168	0.1213	0.1091	0.1326	0.1106	0.1222	250	1.2305
		0.0624	0.1854	0.1597	0.1188	0.1224	0.1111	0.1338	0.1125	0.1244	125	0.6018
											62.5	0.3326
		31.25	285.417	220	141.667	139.375	127.5	172.917	115.417	140	31.25	0.2331
		31.4583	287.083	224.792	145	154.375	128.958	177.917	132.083	156.25	15.625	0.1276
		31.6667	287.917	234.375	149.167	156.667	133.125	180.417	136.042	160.833	7.8125	0.0835
	Average	31.4583	286.806	226.389	145.278	150.139	129.861	177.083	127.847	152.361	0	0.065
		Control	Model	Calycosin	Loganic acid	8-Epi loganic acid	Atractylodin	Cineole	Secoxyloganin	Paeoniflorin	Standard
		0.0627	0.2077	0.162	0.1203	0.1235	0.1124	0.1366	0.1139	0.1259	500	2.4531
		0.0633	0.2096	0.1642	0.1247	0.1248	0.1152	0.1447	0.1159	0.1273	250	1.2507
		0.0718	0.2124	0.1857	0.1412	0.1399	0.1303	0.1636	0.1312	0.1441	125	0.6122
											62.5	0.3351
		25.2083	327.292	232.083	145.208	151.875	128.75	179.167	131.875	156.875	31.25	0.2254
		26.4583	331.25	236.667	154.375	154.583	134.583	196.042	136.042	159.792	15.625	0.1271
		44.1667	337.083	281.458	188.75	186.042	166.042	235.417	167.917	194.792	7.8125	0.0903
	Average	31.9444	331.875	250.069	162.778	164.167	143.125	203.542	145.278	170.486	0	0.0625
		Control	Model	Calycosin	Loganic acid	8-Epi loganic acid	Atractylodin	Cineole	Secoxyloganin	Paeoniflorin
		15.3333	295.037	222.296	144.222	141.852	127.333	165.259	117.852	143.111
		31.4583	286.806	226.389	145.278	150.139	129.861	177.083	127.847	152.361
		31.9444	331.875	250.069	162.778	164.167	143.125	203.542	145.278	170.486
