# Supplementary material for: Exploring the mechanism of Shuangyu Granule in regulating immune-inflammatory responses in influenza through UPLC-Orbitrap-MS/MS, GC-MS, and network target analysis
Source: PLoS One. 2026 Jul 27;21(7):e0353259. doi: 10.1371/journal.pone.0353259 (PMC13405112; doi:10.1371/journal.pone.0353259)
Supplement: S7 Table — (XLSX) [file pone.0353259.s007.xlsx]

## Sheet: Sheet2
	To determine the optimal conditions for establishing the inflammation model, RAW264.7 cells and mouse bone marrow_x001e_derived macrophages (BMDMs) were treated with various concentrations of poly(I:C) (6.25, 12.5, 25, 50, 100, 200 μg/mL) at different seeding densities (2.5×10⁴, 5×10⁴, 8×10⁴, 1×10⁵ cells/well) for 24 h. Nitric oxide (NO) production was measured as the readout for screening. The r…
RAW264.7	poly(I:C)(ug/ml)	2.5×10^4						5×10^4						8×10^4						10×10^4
	0	0	0	0	0	0	0	0	0	0	0	0	0	0	0	0	0	0	0	0	0	0	0	0	0
	6.25	0	0	0	0	0	0	0	0	0	0	0	0	1.28421	1.00732	0.67547	1.15789	0.05263	0.79649	3.24211	3.36842	3.22198	2.89473	3.4	3.22631
	12.5	0	0	0	0	0	0	0	0	0	0	0	0	1.17894	1.4	0.56433	0.69473	0.4421	0.75789	4.01052	3.29473	3.58744	2.72631	2.88421	3.22894
	25	0	0	0	0	0	0	0	0	0	0	0	0	2.71579	1.55833	1.54476	1.22098	0.93684	1.13222	4.45263	4.55789	3.06643	3.08421	2.70526	3.7
	50	0	0	0	0	0	0	0.33684	0.36842	1.28421	0.45763	1.33684	0.78157	3.96315	4.53157	4.53221	4.68947	4.45789	4.21052	5.57894	5.81052	5.33214	4.15789	4.85263	5.1
	100	1.0421	0.98947	0.55789	0.52631	0.43387	0.62894	2.64211	2.45263	2.12631	1.87223	2.58947	2.45263	6.98947	6.33684	6.10093	6.28421	6.97894	6.64736	6.98947	7.07368	6.88943	7.98947	7.43157	7.37105
	200	4.92631	4.09473	5.6	3.64211	5.01135	4.56579	6.92631	8.32631	7.25263	8.54221	9.18947	7.92368	12.8737	12.7579	12.7656	10.9053	13.4105	13.2368	11.221	11.9579	11.9864	13.1895	12.4737	12.2105
BMDM	poly(I:C)(ug/ml)	2.5×10^4						5×10^4						8×10^4						10×10^4
	0	0	0	0	0	0	0	0	0	0	0	0	0	0	0	0	0	0	0	0	0	0	0	0	0
	6.25	0	0	0	0		0	0	0	0		0	0	0.81892	0.60703	0.44376	0.84341	0.37689	0.35128	2.54737	2.992	2.83534	2.54737	2.85305	2.11347
	12.5	0	0	0	0		0	0	0	0		0	0	0.92008	0.41116	0.48411	0.89337	0.66221	0.38321	2.39916	2.53811	3.15695	2.39916	3.52926	2.67521
	25	0	0	0	0		0	0	0	0		0	0	2.33467	1.55634	1.11267	0.88945	0.82119	1.44672	2.71411	2.88063	2.69846	2.71411	3.91832	3.77543
	50	0	0	0	0		0	0.99263	0.73579	0.53789	1.02231	0.45684	0.42579	3.86316	4.23158	3.93321	3.78947	3.3579	3.81053	3.65895	4.27032	4.69228	3.65895	4.90947	3.99874
	100	0.54332	0.8844	0.33983	0.17753	0.43328	0.62283	2.48158	1.83947	1.34474	2.55578	1.14211	1.06447	5.34158	5.9321	4.98776	5.34158	5.94105	5.38632	7.03074	6.53979	6.0627	7.03074	6.15074	5.91226
	200	3.44298	4.23887	4.33278	3.11987	3.22776	4.11444	7.44474	5.51842	4.03421	7.66733	8.42632	7.19342	9.52421	10.7284	8.77654	9.52421	11.0989	11.0063	11.6067	10.9768	10.5481	11.6067	9.87452	11.8711
